# Supplementary material for: The cilia and flagella associated protein CFAP52 orchestrated with CFAP45 is required for sperm motility in mice
Source: J Biol Chem. 2023 May 24;299(7):104858. doi: 10.1016/j.jbc.2023.104858 (PMC10319328; doi:10.1016/j.jbc.2023.104858)
Supplement: Figure S4A Morphology of the cauda epididymal spermatozoa from Cfap52+/+ and Cfap52–/– mice. [file mmc2.zip]

Archive with 4 entries (3 files):
- Figure 4A/
- Figure 4A/Image 37 ok_c1+2+3.tif
- Figure 4A/ok_c1+2+3.tif
- Figure 4A/wt 2_c1+2+3.tif
