# Supplementary material for: The cilia and flagella associated protein CFAP52 orchestrated with CFAP45 is required for sperm motility in mice
Source: J Biol Chem. 2023 May 24;299(7):104858. doi: 10.1016/j.jbc.2023.104858 (PMC10319328; doi:10.1016/j.jbc.2023.104858)
Supplement: Figure S4D Fluorescence staining of MitoTracker Deep Red and AKAP4 in Cfap52+/+ and Cfap52–/– spermatozoa; white arrowhead indicates disorganization of the midpiece-principal piece junction of the sperm tail. [file mmc3.zip]

Archive with 11 entries (10 files):
- Figure 4D/
- Figure 4D/Image 29_c1+2+3+4.tif
- Figure 4D/Image 29_c1.tif
- Figure 4D/Image 29_c2.tif
- Figure 4D/Image 29_c3.tif
- Figure 4D/Image 29_c4.tif
- Figure 4D/wt_c1+2+3+4.tif
- Figure 4D/wt_c1.tif
- Figure 4D/wt_c2.tif
- Figure 4D/wt_c3.tif
- Figure 4D/wt_c4.tif
