# Supplementary material for: The cilia and flagella associated protein CFAP52 orchestrated with CFAP45 is required for sperm motility in mice
Source: J Biol Chem. 2023 May 24;299(7):104858. doi: 10.1016/j.jbc.2023.104858 (PMC10319328; doi:10.1016/j.jbc.2023.104858)
Supplement: Figure S5A Scanning electron microscope (SEM) analysis of spermatozoa from the cauda epididymidis of Cfap52+/+ and Cfap52-/- mice. Magnified images (white boxes) are shown in the lower panels. [file mmc4.zip]

Archive with 5 entries (4 files):
- Figure 5A/
- Figure 5A/KO_m002.tif
- Figure 5A/KO_m003.tif
- Figure 5A/m013.tif
- Figure 5A/m014.tif
