# Supplementary material for: The cilia and flagella associated protein CFAP52 orchestrated with CFAP45 is required for sperm motility in mice
Source: J Biol Chem. 2023 May 24;299(7):104858. doi: 10.1016/j.jbc.2023.104858 (PMC10319328; doi:10.1016/j.jbc.2023.104858)
Supplement: Figure S5B Transmission electron microscopy (TEM) analysis of spermatozoa from the cauda epididymidis of Cfap52+/+ and Cfap52-/- mice; white arrowheads indicate the annulus region and blue arrowheads indicate the outer dense fibers. Red box indicates the separation of the midpiece-principal piece ju [file mmc5.zip]

Archive with 9 entries (8 files):
- Figure 5B F/
- Figure 5B F/80000.0V10000X0018.tif
- Figure 5B F/80000.0V15000X0087.tif
- Figure 5B F/80000.0V20000X0055.tif
- Figure 5B F/80000.0V25000X0029.tif
- Figure 5B F/80000.0V25000X0083.tif
- Figure 5B F/80000.0V30000X0028.tif
- Figure 5B F/80000.0V5000X0060.tif
- Figure 5B F/80000.0V6000X0010.tif
