# Supplementary material for: The cilia and flagella associated protein CFAP52 orchestrated with CFAP45 is required for sperm motility in mice
Source: J Biol Chem. 2023 May 24;299(7):104858. doi: 10.1016/j.jbc.2023.104858 (PMC10319328; doi:10.1016/j.jbc.2023.104858)
Supplement: Figure S5C Fluorescence staining of MitoTracker Deep Red and SEPT4 in Cfap52+/+ and Cfap52–/– spermatozoa; white arrowhead indicates the annulus region. [file mmc6.zip]

Archive with 11 entries (8 files):
- Figure 5C/
- Figure 5C/52 KO MITO SEPT4 Snap-2228/
- Figure 5C/52 KO MITO SEPT4 Snap-2228/Snap-2228_c1+2+3+4.tif
- Figure 5C/52 KO MITO SEPT4 Snap-2228/Snap-2228_c1.tif
- Figure 5C/52 KO MITO SEPT4 Snap-2228/Snap-2228_c2.tif
- Figure 5C/52 KO MITO SEPT4 Snap-2228/Snap-2228_c4.tif
- Figure 5C/52 WT MITO SEPT4/
- Figure 5C/52 WT MITO SEPT4/Snap-2236_c1+2+3+4.tif
- Figure 5C/52 WT MITO SEPT4/Snap-2236_c1.tif
- Figure 5C/52 WT MITO SEPT4/Snap-2236_c2.tif
- Figure 5C/52 WT MITO SEPT4/Snap-2236_c4.tif
