# Supplementary material for: The cilia and flagella associated protein CFAP52 orchestrated with CFAP45 is required for sperm motility in mice
Source: J Biol Chem. 2023 May 24;299(7):104858. doi: 10.1016/j.jbc.2023.104858 (PMC10319328; doi:10.1016/j.jbc.2023.104858)
Supplement: Figure S6C CFAP52 colocalized with CFAP45 in HeLa cells. pCS2-MYC-CFAP45 and pEGFP-GFP-CFAP52 plasmids were cotransfected into HeLa cells. Twenty four hours after transfection, the cells were fixed and stained with anti-MYC and anti-GFP antibodies, and the nuclei were stained with DAPI (blue). [file mmc7.zip]

Archive with 5 entries (4 files):
- Figure 6C/
- Figure 6C/gfp 52 myc 45.lif_Series014_Crop001_Processed001_ch00.tif
- Figure 6C/gfp 52 myc 45.lif_Series014_Crop002_z1_ch01.tif
- Figure 6C/gfp 52 myc 45.lif_Series014_Crop002_z1_ch02.tif
- Figure 6C/merge gfp 52 myc 45.lif_Series014_Crop001_Processed001_ch00.tif
