# Supplementary material for: The cilia and flagella associated protein CFAP52 orchestrated with CFAP45 is required for sperm motility in mice
Source: J Biol Chem. 2023 May 24;299(7):104858. doi: 10.1016/j.jbc.2023.104858 (PMC10319328; doi:10.1016/j.jbc.2023.104858)
Supplement: Figure S6F Immunofluorescence of AcTub (green) and CFAP45 (red) in spermatozoa released from the caudal epididymis of Cfap52+/+ and Cfap52–/– mice. Nuclei were stained with DAPI (blue). [file mmc8.zip]

Archive with 13 entries (10 files):
- Figure 6F/
- Figure 6F/Image 56/
- Figure 6F/Image 56/Image 56_c1+2+3+4.tif
- Figure 6F/Image 56/Image 56_c1.tif
- Figure 6F/Image 56/Image 56_c2.tif
- Figure 6F/Image 56/Image 56_c3.tif
- Figure 6F/Image 56/Image 56_c4.tif
- Figure 6F/Image 62/
- Figure 6F/Image 62/Image 62_c1+2+3+4.tif
- Figure 6F/Image 62/Image 62_c1.tif
- Figure 6F/Image 62/Image 62_c2.tif
- Figure 6F/Image 62/Image 62_c3.tif
- Figure 6F/Image 62/Image 62_c4.tif
