# Supplementary material for: The cilia and flagella associated protein CFAP52 orchestrated with CFAP45 is required for sperm motility in mice
Source: J Biol Chem. 2023 May 24;299(7):104858. doi: 10.1016/j.jbc.2023.104858 (PMC10319328; doi:10.1016/j.jbc.2023.104858)
Supplement: Figure S6H Microtubule sliding assay to reconstitute dynein ATPase activity. Microtubule sliding was observed (black arrows). [file mmc9.zip]

Archive with 3 entries (2 files):
- Figure 6H/
- Figure 6H/Image 73_c1+2.tif
- Figure 6H/OK_c1+2.tif
